# Supplementary material for: The Clinical Utility of D-Dimer and Prothrombin Fragment (F1+2) for Peripheral Artery Disease: A Prospective Study
Source: Biomedicines. 2022 Apr 11;10(4):878. doi: 10.3390/biomedicines10040878 (PMC9028031; doi:10.3390/biomedicines10040878)
Supplement: Supplementary file 1 [file biomedicines-10-00878-s001.zip]

Archive with 1 entries (1 files):
- biomedicines-1626760-supplementary.pdf
